# Supplementary material for: Nogo-A Induced Polymerization of Microtubule Is Involved in the Inflammatory Heat Hyperalgesia in Rat Dorsal Root Ganglion Neurons
Source: Int J Mol Sci. 2021 Sep 26;22(19):10360. doi: 10.3390/ijms221910360 (PMC8508904; doi:10.3390/ijms221910360)
Supplement: Supplementary file 1 [file ijms-22-10360-s001.zip]

Archive with 1 entries (1 files):
- ijms-1353651-supplementary.pdf
